# Supplementary material for: Hepcidin Upregulation in Colorectal Cancer Associates with Accumulation of Regulatory Macrophages and Epithelial–Mesenchymal Transition and Correlates with Progression of the Disease
Source: Cancers (Basel). 2022 Oct 27;14(21):5294. doi: 10.3390/cancers14215294 (PMC9658525; doi:10.3390/cancers14215294)
Supplement: Supplementary file 1 [file cancers-14-05294-s001.zip]

Archive with 1 entries (1 files):
- cancers-1947006-supplementary.pdf
